# Supplementary material for: Study on Betaine and Growth Characteristics of Lycium chinense Mill. in Different Cultivation Environments in South Korea
Source: Plants (Basel). 2024 Aug 20;13(16):2316. doi: 10.3390/plants13162316 (PMC11359574; doi:10.3390/plants13162316)
Supplement: Supplementary file 1 [file plants-13-02316-s001.zip]

Archive with 1 entries (1 files):
- plants-3104477-supplementary.pdf
